# Supplementary material for: Personalized Frequency Modulated Transcranial Electrical Stimulation for Associative Memory Enhancement
Source: Brain Sci. 2022 Apr 2;12(4):472. doi: 10.3390/brainsci12040472 (PMC9025454; doi:10.3390/brainsci12040472)
Supplement: Supplementary file 1 [file brainsci-12-00472-s001.zip]

Archive with 1 entries (1 files):
- brainsci-1598571-supplementary.pdf
